# Supplementary material for: 2-Methyl Nonyl Ketone From Houttuynia Cordata Thunb Alleviates LPS-Induced Inflammatory Response and Oxidative Stress in Bovine Mammary Epithelial Cells
Source: Front Chem. 2022 Jan 31;9:793475. doi: 10.3389/fchem.2021.793475 (PMC8842123; doi:10.3389/fchem.2021.793475)
Supplement: Supplementary file 1 [file DataSheet1.ZIP]

Archive with 44 entries (33 files):
- ROS/
- ROS/flow cytometry data/
- ROS/flow cytometry data/Controul/
- ROS/flow cytometry data/Controul/2.pdf
- ROS/flow cytometry data/Controul/3.pdf
- ROS/flow cytometry data/Controul/5.pdf
- ROS/flow cytometry data/LPS/
- ROS/flow cytometry data/LPS/6.pdf
- ROS/flow cytometry data/LPS/7.pdf
- ROS/flow cytometry data/LPS/9.pdf
- ROS/flow cytometry data/LPS+MNK/
- ROS/flow cytometry data/LPS+MNK/14.pdf
- ROS/flow cytometry data/LPS+MNK/16.pdf
- ROS/flow cytometry data/LPS+MNK/17.pdf
- ROS/flow cytometry data/MNK/
- ROS/flow cytometry data/MNK/10.pdf
- ROS/flow cytometry data/MNK/11.pdf
- ROS/flow cytometry data/MNK/13.pdf
- ROS/microscopy images/
- ROS/microscopy images/C.jpg
- ROS/microscopy images/L.jpg
- ROS/microscopy images/M+L.jpg
- ROS/microscopy images/M.jpg
- WB/
- WB/Figure 5/
- WB/Figure 5/1 GAPDH.tif
- WB/Figure 5/1 IL6 .tif
- WB/Figure 5/1 STAT3.tif
- WB/Figure 5/1 TGFB .tif
- WB/Figure 5/1 TNFa.tif
- WB/Figure 5/1 TNFR1.tif
- WB/Figure 6/
- WB/Figure 6/2 GAPDH.jpg
- WB/Figure 6/2 MYD88.tif
- WB/Figure 6/2 p-p65.tif
- WB/Figure 6/2 p65.tif
- WB/Figure 6/2 TLR4.tif
- WB/Figure 7/
- WB/Figure 7/1 GAPDH.tif
- WB/Figure 7/1 P-AKT.tif
- WB/Figure 7/2 ERK .tif
- WB/Figure 7/2 P-ERK.tif
- WB/Figure 7/3 AKT .tif
- WB/Figure 7/3 Nrf2  .jpg
