# Supplementary material for: 2-Methyl Nonyl Ketone From Houttuynia Cordata Thunb Alleviates LPS-Induced Inflammatory Response and Oxidative Stress in Bovine Mammary Epithelial Cells
Source: Front Chem. 2022 Jan 31;9:793475. doi: 10.3389/fchem.2021.793475 (PMC8842123; doi:10.3389/fchem.2021.793475)
Supplement: Supplementary file 5 [file DataSheet2.XLSX]

## Sheet: cell viability
	LPS									LPS
	OD									cell viability
group	200	100	50	10	0	blank			group	200	100	50	10	0
	0.634	0.787	0.949	0.947	1.006	0.18				0.558855	0.747192	0.946607	0.944145	1.01677
	0.637	0.774	0.914	0.964	1.035					0.562548	0.731189	0.903524	0.965072	1.05247
	0.655	0.792	0.885	1.002	0.862					0.584705	0.753347	0.867826	1.01185	0.839514
	0.664	0.872	0.951	1.084	1.042					0.595784	0.851823	0.949069	1.11279	1.06109
	0.684	0.83	0.932	1.092	1.008					0.620403	0.800123	0.925681	1.12263	1.01923
	0.687	0.795	0.92	1.06	1.018					0.624096	0.75704	0.910909	1.08324	1.03154
	0.725	0.821	0.918	1.036	0.974					0.670872	0.789044	0.908447	1.0537	0.977381
	0.732	0.856	0.92	1.003	0.994					0.679489	0.832128	0.910909	1.01308	1.002
	MNK									MNK
	OD									cell viability
group	0	0.1	1	10	15	20	blank		group	0	0.1	1	10	15	20
	0.835375	0.880375	1.21837	1.11138	1.37437	1.22437	0.18			0.841168	0.898925	1.33275	1.19541	1.53297	1.34045
	1.08537	1.16837	1.13738	1.24937	1.28038	1.07537				1.16204	1.26857	1.22878	1.37253	1.41232	1.14921
	0.930375	1.02337	1.08737	1.34638	1.27038	0.858375				0.9631	1.08246	1.16461	1.49703	1.39949	0.870688
	0.934375	1.00638	1.06238	1.24937	1.02838	0.939375				0.968234	1.06064	1.13252	1.37253	1.08888	0.974651
	0.921375	0.958375	0.939375	1.13938	1.17938	0.880375				0.951548	0.999037	0.974651	1.23135	1.28269	0.898925
	0.918375	1.03238	1.06937	1.15938	1.08038	0.958375				0.947698	1.09402	1.1415	1.25702	1.15562	0.999037
	1.02238	1.08737	1.08937	1.31337	1.17138	1.06537				1.08118	1.16461	1.16717	1.45468	1.27242	1.13637
	1.02537	1.03038	1.17538	1.35537	1.22037	0.879375				1.08503	1.09145	1.27755	1.50858	1.33531	0.897642
	OD									cell viability
group	Control	LPS	MNK	LPS+MNK	blank					Control	LPS	MNK	LPS+MNK
	0.789	0.592	0.824	0.619	0.04					1.02299	0.753927	1.07079	0.790804
	0.788	0.612	0.815	0.685						1.02163	0.781243	1.0585	0.880947
	0.75	0.572	0.861	0.621						0.969725	0.726611	1.12133	0.793535
	0.742	0.606	0.862	0.706						0.958798	0.773048	1.1227	0.909629
	0.777	0.592	0.847	0.677						1.0066	0.753927	1.10221	0.87002
	0.787	0.582	0.794	0.644						1.02026	0.740269	1.02982	0.824949

## Sheet: ROS
	ROS
		64.81	% of Control
	Control	63.33	97.7164
		66.49	102.592
		64.62	99.7068
	LPS	79.45	122.589
		80.54	124.271
		75.1	115.877
	MNK	64.73	99.8766
		67.22	103.719
		64.58	99.6451
	LPS+MNK	71.53	110.369
		74.74	115.322
		70.21	108.332

## Sheet: qPCR
	Groups	GAPDH	IL-1β	△Ct	△△Ct	2-△△Ct	Relative Expression	Means
	C	17.82	29.11	11.29	-0.413333	1.33176	1.30012	1
		17.73	29.5	11.77	0.0666667	0.954842	0.932159
		18.22	30.27	12.05	0.346667	0.786399	0.767718
	L	18.33	29.34	11.01	-0.693333	1.61702	1.5786	1.51441
		17.75	28.61	10.86	-0.843333	1.79419	1.75157
		17.81	29.2	11.39	-0.313333	1.24258	1.21306
	M	17.67	29.1	11.43	-0.273333	1.2086	1.17989	1.05552
		17.67	29.28	11.61	-0.0933333	1.06683	1.04149
		18.06	29.81	11.75	0.0466667	0.968171	0.945172
	M+L	18.13	29.36	11.23	-0.473333	1.38831	1.35533	1.25984
		17.64	29.2	11.56	-0.143333	1.10445	1.07822
		18.01	29.25	11.24	-0.463333	1.37872	1.34597
	Groups	GAPDH	IL6	△Ct	△△Ct	2-△△Ct	Relative Expression	Means
	C	17.87	23.58	5.71	-0.0833333	1.05946	1.056	1
		18.13	23.84	5.71	-0.0833333	1.05946	1.056
		18.17	24.13	5.96	0.166667	0.890899	0.887991
	L	18.1	22.14	4.04	-1.75333	3.37137	3.36036	3.92684
		18.27	21.79	3.52	-2.27333	4.83439	4.81861
		17.94	21.88	3.94	-1.85333	3.61334	3.60155
	M	18.08	23.78	5.7	-0.0933333	1.06683	1.06335	0.974801
		17.47	23.45	5.98	0.186667	0.878633	0.875765
		17.82	23.63	5.81	0.0166667	0.988514	0.985287
	M+L	17.84	22.3	4.46	-1.33333	2.51984	2.51162	2.77063
		17.78	22.12	4.34	-1.45333	2.7384	2.72946
		18.23	22.4	4.17	-1.62333	3.08086	3.0708
	Groups	GAPDH	IL8	△Ct	△△Ct	2-△△Ct	Relative Expression	Means
	C	16.92	21.14	4.22	-0.0966667	1.0693	1.06551	1
		16.92	21.41	4.49	0.173333	0.886791	0.883649
		17.1	21.34	4.24	-0.0766667	1.05458	1.05084
	L	17.33	20.11	2.78	-1.53667	2.90123	2.89095	3.03646
		16.81	19.48	2.67	-1.64667	3.13109	3.12
		17.37	20.05	2.68	-1.63667	3.10947	3.09845
	M	16.45	20.97	4.52	0.203333	0.868541	0.865463	0.885807
		16.62	20.93	4.31	-0.00666667	1.00463	1.00107
		16.74	21.39	4.65	0.333333	0.793701	0.790888
	M+L	16.64	20.16	3.52	-0.796667	1.73708	1.73093	2.30345
		17.17	20.17	3	-1.31667	2.4909	2.48207
		17.15	20.03	2.88	-1.43667	2.70695	2.69735
	Groups	GAPDH	TNFα	△Ct	△△Ct	2-△△Ct	Relative Expression	Means
	C	17.32	27.83	10.51	-0.31	1.23971	1.22449	1
		17.58	28.5	10.92	0.1	0.933033	0.921581
		17.4	28.43	11.03	0.21	0.864537	0.853926
	L	17.22	27.16	9.94	-0.88	1.84038	1.81779	1.6998
		17.38	27.39	10.01	-0.81	1.75321	1.73169
		17.36	27.53	10.17	-0.65	1.56917	1.54991
	M	16.98	27.77	10.79	-0.03	1.02101	1.00848	0.932031
		16.74	27.84	11.1	0.28	0.823591	0.813483
		17.29	28.13	10.84	0.02	0.986233	0.974128
	M+L	17.29	27.56	10.27	-0.55	1.46409	1.44612	1.2773
		16.9	27.6	10.7	-0.12	1.08673	1.0734
		17.08	27.49	10.41	-0.41	1.32869	1.31238
	Groups	GAPDH	TGFβ1	△Ct	△△Ct	2-△△Ct	Relative Expression	Means
	C	15.81	21.95	6.14	-0.116667	1.08423	1.08223	1
		16.1	22.45	6.35	0.0933333	0.937354	0.935627
		16.4	22.68	6.28	0.0233333	0.983957	0.982144
	L	16.72	22.41	5.69	-0.566667	1.4811	1.47837	1.51488
		16.31	22.15	5.84	-0.416667	1.33484	1.33238
		16.57	22.03	5.46	-0.796667	1.73708	1.73388
	M	15.84	22.25	6.41	0.153333	0.899171	0.897514	1.00981
		16.38	22.75	6.37	0.113333	0.92445	0.922746
		15.96	21.94	5.98	-0.276667	1.21139	1.20916
	M+L	16.28	22.34	6.06	-0.196667	1.14605	1.14394	1.07591
		16.25	22.47	6.22	-0.0366667	1.02574	1.02385
		16.27	22.44	6.17	-0.0866667	1.06191	1.05996
	Groups	GAPDH	P65	△Ct	△△Ct	2-△△Ct	Relative Expression	Means
	C	16.49	28.01	11.52	0.296667	0.814131	0.800526	1
		16.36	27.63	11.27	0.0466667	0.968171	0.951991
		16.38	27.26	10.88	-0.343333	1.26868	1.24748
	L	17.13	27.35	10.22	-1.00333	2.00463	1.97113	1.85746
		15.89	26.67	10.78	-0.443333	1.35974	1.33702
		16.87	26.89	10.02	-1.20333	2.30271	2.26423
	M	16.4	27.91	11.51	0.286667	0.819794	0.806094	0.822428
		16.33	27.47	11.14	-0.0833333	1.05946	1.04176
		16.21	28.1	11.89	0.666667	0.629961	0.619433
	M+L	16.15	27.43	11.28	0.0566667	0.961483	0.945415	0.814389
		16.38	27.41	11.03	-0.193333	1.1434	1.12429
		15.81	28.43	12.62	1.39667	0.379806	0.373459
	Groups	GAPDH	P50	△Ct	△△Ct	2-△△Ct	Relative Expression	Means
	C	16.49	25.24	8.75	-0.31	1.23971	1.21463	1
		16.36	25.82	9.46	0.4	0.757858	0.742528
		16.38	25.35	8.97	-0.09	1.06437	1.04284
	L	17.13	23.6	6.47	-2.59	6.02099	5.8992	3.82164
		15.89	23.5	7.61	-1.45	2.73208	2.67682
		16.87	24.37	7.5	-1.56	2.94854	2.8889
	M	16.4	24.97	8.57	-0.49	1.40444	1.37604	1.39551
		16.33	24.9	8.57	-0.49	1.40444	1.37604
		16.21	24.72	8.51	-0.55	1.46409	1.43447
	M+L	16.15	25.16	9.01	-0.05	1.03526	1.01432	1.63973
		16.38	24.1	7.72	-1.34	2.53151	2.48031
		15.81	24.33	8.52	-0.54	1.45397	1.42456
	Groups	GAPDH	H0-1	△Ct	△△Ct	2-△△Ct	Relative Expression	Means
	C	18.1	23.24	5.14	-0.27	1.20581	1.19464	1
		17.99	23.49	5.5	0.09	0.939523	0.930825
		17.73	23.32	5.59	0.18	0.882703	0.874531
	L	17.99	24.59	6.6	1.19	0.438303	0.434245	0.721786
		17.98	23.34	5.36	-0.05	1.03526	1.02568
		18.06	23.96	5.9	0.49	0.712025	0.705433
	M	17.89	23.3	5.41	0	1	0.990742	1.29699
		18	22.98	4.98	-0.43	1.34723	1.33476
		18.56	23.31	4.75	-0.66	1.58008	1.56545
	M+L	18.39	23.43	5.04	-0.37	1.29235	1.28039	1.20627
		18.27	23.76	5.49	0.08	0.946058	0.937299
		18.33	23.24	4.91	-0.5	1.41421	1.40112

## Sheet: WB
	GAPDH was used as an internal reference for Western blotting analysis.
				Arbitrary unit	STAT3/GAPDH				Arbitrary unit	STAT3/GAPDH				Arbitrary unit	STAT3/GAPDH
		GAPDH	control	32347.6			GAPDH	control	26939.9			GAPDH	control	39336
			LPS	36831.6				LPS	30319.5				LPS	27642.2
			MNK	35850.9				MNK	31666.3				MNK	35067.9
			LPS+MNK	22121.8				LPS+MNK	35599.8				LPS+MNK	35491.4
		STAT3	control	15311	0.473327		STAT3	control	13980.1	0.518937		STAT3	control	13750.3	0.349561
			LPS	33861.6	0.919362			LPS	26703.7	0.880741			LPS	37735.7	1.36515
			MNK	20774.6	0.579472			MNK	21108.6	0.666595			MNK	22249.6	0.634471
			LPS+MNK	3453.05	0.156093			LPS+MNK	16023.9	0.450113			LPS+MNK	27900.9	0.78613
				Arbitrary unit	TNFR1/GAPDH				Arbitrary unit	TNFR1/GAPDH				Arbitrary unit	TNFR1/GAPDH
		GAPDH	control	22050			GAPDH	control	19042.7			GAPDH	control	19472.2
			LPS	21404.8				LPS	17839.7				LPS	17593.7
			MNK	20217.6				MNK	19952.4				MNK	19874.9
			LPS+MNK	24095.6				LPS+MNK	21132.6				LPS+MNK	20778.7
		TNFR1	control	25478.8	1.1555		TNFR1	control	16822.2	0.883396		TNFR1	control	17549.5	0.901257
			LPS	27276	1.27429			LPS	18446	1.03399			LPS	19730.5	1.12145
			MNK	19012.2	0.940381			MNK	17362.9	0.870217			MNK	16768.3	0.843691
			LPS+MNK	15180.8	0.630025			LPS+MNK	17171.5	0.812558			LPS+MNK	16877.9	0.81227
				Arbitrary unit	TGFβ/GAPDH				Arbitrary unit	TGFβ/GAPDH				Arbitrary unit	TGFβ/GAPDH
		GAPDH	control	23472.5			GAPDH	control	25478.9			GAPDH	control	28808.2
			LPS	21245.8				LPS	22860.8				LPS	24919.7
			MNK	19364.2				MNK	27277.9				MNK	20211.4
			LPS+MNK	24522.1				LPS+MNK	20006.8				LPS+MNK	18599.2
		TGFβ1	control	20483.4	0.872656		TGFβ1	control	27718.9	1.08792		TGFβ1	control	30992.9	1.07584
			LPS	24694.6	1.16233			LPS	29589.7	1.29434			LPS	29725.1	1.19283
			MNK	18226.6	0.94125			MNK	20643.3	0.756778			MNK	21794.6	1.07833
			LPS+MNK	23426.6	0.955329			LPS+MNK	17492.8	0.874346			LPS+MNK	18602.7	1.00018
				Arbitrary unit	IL-6/GAPDH				Arbitrary unit	IL-6/GAPDH				Arbitrary unit	IL-6/GAPDH
		GAPDH	control	33758.8			GAPDH	control	33844.5			GAPDH	control	27515.3
			LPS	29543.2				LPS	35676.5				LPS	28080.8
			MNK	36942.4				MNK	34830.3				MNK	29534.1
			LPS+MNK	36579.9				LPS+MNK	35077.7				LPS+MNK	28893.6
		IL-6	control	24064.4	0.712832		IL-6	control	13865.7	0.409688		IL-6	control	22881.1	0.831578
			LPS	26175.3	0.886002			LPS	35678.6	1.00006			LPS	24195.3	0.861632
			MNK	23322.7	0.631328			MNK	22470.8	0.645149			MNK	23670.1	0.801451
			LPS+MNK	21560.6	0.589412			LPS+MNK	20502.4	0.584486			LPS+MNK	18206.1	0.630109
				Arbitrary unit	TNF-α/GAPDH				Arbitrary unit	TNF-α/GAPDH				Arbitrary unit	TNF-α/GAPDH
		GAPDH	control	32347.6			GAPDH	control	26939.9			GAPDH	control	39336
			LPS	36831.6				LPS	30319.5				LPS	27642.2
			MNK	35850.9				MNK	31666.3				MNK	35067.9
			LPS+MNK	22121.8				LPS+MNK	35599.8				LPS+MNK	35491.4
		TNF-α	control	13094.1	0.404793		TNF-α	control	12791.9	0.47483		TNF-α	control	23359.7	0.59385
			LPS	25940.2	0.704292			LPS	26838.8	0.8852			LPS	29053.8	1.05107
			MNK	16518.5	0.460755			MNK	16485.6	0.520603			MNK	22847.8	0.651531
			LPS+MNK	11419.7	0.516219			LPS+MNK	16573.4	0.465548			LPS+MNK	26701.7	0.752342
				Arbitrary unit	TLR4/GAPDH				Arbitrary unit	TLR4/GAPDH				Arbitrary unit	TLR4/GAPDH
		GAPDH	control	33844.5			GAPDH	control	36492.3			GAPDH	control	27515.3
			LPS	35676.5				LPS	36034.2				LPS	28080.8
			MNK	34830.3				MNK	30176.9				MNK	29534.1
			LPS+MNK	35077.7				LPS+MNK	36502.1				LPS+MNK	28893.6
		TLR4	control	16051.6	0.474275		TLR4	control	21584.6	0.591484		TLR4	control	13678.3	0.497116
			LPS	32584	0.913318			LPS	29188.8	0.81003			LPS	18509.5	0.659151
			MNK	19352.5	0.555621			MNK	20201.1	0.669424			MNK	12604.5	0.426778
			LPS+MNK	19123.7	0.54518			LPS+MNK	23256.9	0.637139			LPS+MNK	9982.41	0.345488
				Arbitrary unit	p-p65/p65				Arbitrary unit	p-p65/p65				Arbitrary unit	p-p65/p65
		p65	control	19647.8			p65	control	28690.2			p65	control	23968.4
			LPS	19295.4				LPS	28172.4				LPS	25172
			MNK	23991.2				MNK	27979.2				MNK	24218.8
			LPS+MNK	25692				LPS+MNK	25233				LPS+MNK	28650.1
		p-p65	control	18431.8	0.938113		p-p65	control	18836	0.656529		p-p65	control	20722.7	0.864586
			LPS	21175.8	1.09745			LPS	21133.1	0.750135			LPS	24885.4	0.988615
			MNK	18437	0.768492			MNK	19474.3	0.696027			MNK	18439.2	0.76136
			LPS+MNK	19368.3	0.753863			LPS+MNK	16876.5	0.668829			LPS+MNK	19338.5	0.674987
				Arbitrary unit	MYD88/GAPDH				Arbitrary unit	MYD88/GAPDH				Arbitrary unit	MYD88/GAPDH
		GAPDH	control	37753.9			GAPDH	control	36492.3			GAPDH	control	24703
			LPS	31841.4				LPS	36034.2				LPS	30699.6
			MNK	32381				MNK	30176.9				MNK	31146.1
			LPS+MNK	30339.7				LPS+MNK	36502.1				LPS+MNK	27315.5
		MYD88	control	17414.9	0.461273		MYD88	control	19573.8	0.536382		MYD88	control	13461.3	0.544927
			LPS	19963.6	0.626969			LPS	24131.9	0.669696			LPS	20106.3	0.654935
			MNK	12001	0.37062			MNK	21605.3	0.715955			MNK	12883.5	0.413647
			LPS+MNK	14963.2	0.493188			LPS+MNK	20382.6	0.558395			LPS+MNK	13141.8	0.481113
				Arbitrary unit	Nrf2/GAPDH				Arbitrary unit	Nrf2/GAPDH				Arbitrary unit	Nrf2/GAPDH
		GAPDH	control	19042.7			GAPDH	control	25690.4			GAPDH	control	24505.5
			LPS	17839.7				LPS	24367.6				LPS	27725.6
			MNK	19952.4				MNK	24202.3				MNK	22504.5
			LPS+MNK	21132.6				LPS+MNK	23516.9				LPS+MNK	23394
		Mrf2	control	23313.2	1.22426		Mrf2	control	35442.8	1.37961		Mrf2	control	35670.5	1.45561
			LPS	13330.2	0.747221			LPS	24498.8	1.00538			LPS	26311.9	0.949012
			MNK	21079.7	1.0565			MNK	30086.9	1.24314			MNK	32590.7	1.44819
			LPS+MNK	17488	0.827535			LPS+MNK	28708.4	1.22075			LPS+MNK	31797.7	1.35922
				Arbitrary unit	p-AKT/AKT				Arbitrary unit	p-AKT/AKT				Arbitrary unit	p-AKT/AKT
		AKT	control	33932			AKT	control	33932			AKT	control	33932
			LPS	34015				LPS	34015				LPS	34015
			MNK	33826.4				MNK	33826.4				MNK	33826.4
			LPS+MNK	29329.6				LPS+MNK	29329.6				LPS+MNK	29329.6
		p-AKT	control	37405.7	1.10237		p-AKT	control	30059.3	0.885869		p-AKT	control	37519.5	1.10573
			LPS	32696.2	0.961229			LPS	23787.8	0.699333			LPS	22120.8	0.650324
			MNK	39674.8	1.1729			MNK	29130	0.861161			MNK	35133.4	1.03864
			LPS+MNK	37952.3	1.29399			LPS+MNK	29565.7	1.00805			LPS+MNK	30230.2	1.03071
				Arbitrary unit	p-ERK/ERK			Arbitrary unit	p-ERK/ERK					Arbitrary unit	p-ERK/ERK
		ERK	control	32347.6			ERK	control	26939.9			ERK	control	26808
			LPS	36831.6				LPS	30319.5				LPS	20866.3
			MNK	35850.9				MNK	31666.3				MNK	36151.2
			LPS+MNK	22121.8				LPS+MNK	35599.8				LPS+MNK	28674.3
		p-ERK	control	19971.7	0.617407		p-ERK	control	21757.2	0.807619		p-ERK	control	18884.6	0.628774
			LPS	37195.1	1.00987			LPS	22612.7	0.745813			LPS	26109.9	0.750322
			MNK	38747.6	1.0808			MNK	39713.7	1.25413			MNK	37969.9	1.22788
			LPS+MNK	23655.9	1.06935			LPS+MNK	33575.7	0.943142			LPS+MNK	34615.2	1.10576
